# Supplementary material for: Small Cell and Large Cell Neuroendocrine Carcinoma of the Colon and Rectum: Population-Based Analysis of Incidence, Survival, and Site-Specific Outcomes
Source: Cancers (Basel). 2026 Jun 18;18(12):1976. doi: 10.3390/cancers18121976 (PMC13297598; doi:10.3390/cancers18121976)
Supplement: Supplementary file 1 [file cancers-18-01976-s001.zip]

Archive with 1 entries (1 files):
- cancers-4318414-supplementary.pdf
